# Supplementary material for: Limitations of Stroke Volume Estimation by Non-Invasive Blood Pressure Monitoring in Hypergravity
Source: PLoS One. 2015 Mar 23;10(3):e0121936. doi: 10.1371/journal.pone.0121936 (PMC4370450; doi:10.1371/journal.pone.0121936)
Supplement: S1 Dataset — Ultrasound data: SAD, sub-aortic diameter; VTI, sub-aortic velocity-time integral. Parameter computed: SVe. Periods: DLG1, E1; NAC1, E2; NAC2, E3; DLG2, E4; REC, E5. (XLS) [file pone.0121936.s001.xls]

## Sheet: TTES SITUATIONS ne pas modifier
Subject	Period	SAD 1	SAD 2	SAD 3	Mean SAD	VTI 1	VTI 2	VTI 3	Mean VTI	SVe 1	SVe 2	SVe 3	Mean SVe
4	DLG1	19.95	20	19.8	19.9167	22.55	22.25	22	22.2667	70.2538	69.3191	68.5403	69.3711
4	DLG2	20	20.1	20.15	20.0833	20.15	19.7	20.7	20.1833	63.8317	62.4062	65.574	63.9373
4	NAC1	20.6	19.75	19.9	20.0833	22.4	19.25	21.45	21.0333	70.9593	60.9807	67.9499	66.63
4	NAC2	20	19.9	19.35	19.75	19.85	20	18.55	19.4667	60.8113	61.2709	56.8287	59.637
4	REC	20	20.15	20.1	20.0833	22.05	20.6	18.25	20.3	69.8506	65.2572	57.8128	64.3069
7	DLG1	21	20.75	21.15	20.9667	22.15	20.75	21.7	21.5333	76.4755	71.6418	74.9218	74.3464
7	DLG2	21.45	21.7	21.65	21.6	19.4	20.15	19.95	19.8333	71.0885	73.8367	73.1039	72.6763
7	NAC1	20.65	20.9	21.55	21.0333	20.3	19.95	19.5	19.9167	70.5346	69.3185	67.7549	69.2027
7	NAC2	21	21.4	21.2	21.2	19.4	18.65	20.65	19.5667	68.4799	65.8325	72.8923	69.0682
7	REC	20.3	21.05	20.7	20.6833	18.8	19.2	18.9	18.9667	63.1668	64.5108	63.5028	63.7268
8	DLG1	23.65	23.7	23.65	23.6667	27.1	28.2	27.55	27.6167	119.216	124.055	121.195	121.489
8	DLG2	23.2	22.65	22.9	22.9167	28.05	27.55	27	27.5333	115.698	113.636	111.367	113.567
8	NAC1	23.55	23.7	23.35	23.5333	23.45	24	23.8	23.75	102	104.392	103.522	103.305
8	NAC2	23.15	23.3	23.85	23.4333	25.05	27.25	27.85	26.7167	108.035	117.523	120.111	115.223
8	REC	23.3	23.1	22.85	23.0833	23.8	24.9	26.15	24.95	99.601	104.204	109.436	104.414
11	DLG1	21.05	20.1	20.25	20.4667	28.25	29.7	29.9	29.2833	92.94	97.7103	98.3683	96.3396
11	DLG2	20.4	20.15	20.5	20.35	25.15	25.1	25.3	25.1833	81.8006	81.638	82.2885	81.9091
11	NAC1	19.7	19.65	19.95	19.7667	24.15	23.95	23.55	23.8833	74.1095	73.4958	72.2683	73.2912
11	NAC2	19.7	19.3	19.35	19.45	26.05	24.4	24.5	24.9833	77.3993	72.4968	72.7939	74.23
11	REC	19.95	19.9	19.9	19.9167	25.6	26.5	27	26.3667	79.756	82.5599	84.1176	82.1445
13	DLG1	20.65	20.85	20.95	20.8167	21.9	22.55	22.6	22.35	74.5343	76.7465	76.9167	76.0659
13	DLG2	20.95	21	20.95	20.9667	19.95	19.7	18.65	19.4333	68.8798	68.0166	64.3913	67.0959
13	NAC1	20.5	20.35	20.5	20.45	18.1	17.85	17.75	17.9	59.4504	58.6293	58.3008	58.7935
13	NAC2	20.75	20.85	20.6	20.7333	20.4	20.95	20.4	20.5833	68.8745	70.7314	68.8745	69.4934
13	REC	20.8	20.7	20.75	20.75	20.9	21.4	21.05	21.1167	70.6761	72.3669	71.1833	71.4088
16	DLG1	22.8	22.95	23	22.9167	30.7	30.2	30.15	30.35	126.628	124.566	124.36	125.185
16	DLG2	22.5	23.1	22.65	22.75	29.6	29.65	30.15	29.8	120.322	120.525	122.558	121.135
16	NAC1	22.45	22.15	22.5	22.3667	26.05	25	24.1	25.05	102.353	98.2273	94.6912	98.4238
16	NAC2	22.1	22.55	22.1	22.25	25.25	24.5	25	24.9167	98.1773	95.2612	97.2053	96.8813
16	REC	23.25	23.15	23.05	23.15	27.95	28.5	29.05	28.5	117.645	119.96	122.275	119.96
20	DLG1	23.65	23.9	23.6	23.7167	22.3	21.2	21.15	21.55	98.5149	93.6554	93.4346	95.2016
20	DLG2	23.45	23.55	23.95	23.65	17.7	18.75	19.1	18.5167	77.7545	82.367	83.9046	81.342
20	NAC1	24.2	23.7	24.2	24.0333	21	16	15	17.3333	95.2658	72.5835	68.047	78.6321
20	NAC2	25.25	24.3	24.6	24.7167	19.85	20.45	20.85	20.3833	95.2424	98.1212	100.04	97.8014
20	REC	25.25	24.65	24.75	24.8833	20.8	20.6	21.55	20.9833	101.151	100.178	104.798	102.043
21	DLG1	23.15	22.5	23.6	23.0833	25.8	24.85	23.75	24.8	107.971	103.995	99.3918	103.786
21	DLG2	22.6	22.95	23.2	22.9167	25.1	25.9	24.45	25.15	103.53	106.83	100.849	103.736
21	NAC1	23.5	24	23.85	23.7833	24.4	26.55	26.4	25.7833	108.399	117.951	117.284	114.545
21	NAC2	23.7	23.7	23.25	23.55	23.6	24.25	25.45	24.4333	102.798	105.629	110.856	106.428
21	REC	24.15	24.05	24.6	24.2667	28.8	28.2	28.4	28.4667	133.2	130.425	131.35	131.658
24	DLG1	19.2	18.65	18.6	18.8167	26.2	26.05	26	26.0833	72.8579	72.4408	72.3017	72.5335
24	DLG2	19.35	18.95	19.05	19.1167	30.9	30.15	31.55	30.8667	88.6896	86.5369	90.5552	88.5939
24	NAC1	18.4	18.65	18.75	18.6	30.2	28.3	29.25	29.25	82.0583	76.8957	79.477	79.477
24	NAC2	19.15	19	18.95	19.0333	26.65	26.65	26.15	26.4833	75.8258	75.8258	74.4031	75.3516
24	REC	19.4	19.2	19.35	19.3167	27.15	28.4	28.55	28.0333	79.5654	83.2286	83.6682	82.1541
25	DLG1	19.7	20.6	20.2	20.1667	26.65	26	25.5	26.05	85.1246	83.0484	81.4514	83.2081
25	DLG2	20.05	20.55	20.1	20.2333	25.5	26.85	23.9	25.4167	81.9908	86.3315	76.8462	81.7228
25	NAC1	19.75	20	19.95	19.9	24.5	25.55	24	24.6833	76.2013	79.467	74.6461	76.7715
25	NAC2	20.35	20.25	20.4	20.3333	24.7	24.95	24.1	24.5833	80.2055	81.0173	78.2572	79.8266
25	REC	20.85	20.65	20.85	20.7833	27.8	27.4	27.7	27.6333	94.3116	92.9546	93.9723	93.7462
