# Supplementary material for: Limitations of Stroke Volume Estimation by Non-Invasive Blood Pressure Monitoring in Hypergravity
Source: PLoS One. 2015 Mar 23;10(3):e0121936. doi: 10.1371/journal.pone.0121936 (PMC4370450; doi:10.1371/journal.pone.0121936)
Supplement: S2 Dataset — A factor K was defined at E1 as K = SVe / SVp(relative); SVp(absolute) was computed at E2, E3, E4 and E5 as SVp(absolute) = K x SVp(relative). SVp R, SVp(relative); SVp A, SVp(absolute). (XLS) [file pone.0121936.s002.xls]

## Sheet: Résultats
Subject	Period	Time in PortaPres file	Duration (s)	SBP (mmHg)	DBP (mmHg)	MBP (mmHg)	HR	SVe (ml)	SVp R (1)	K (1)	SVp A (1)	SVp R (2)	K (2)	SVp A (2)	SVp R (3)	K (3)	SVp A (3)		Number	Algorithm
4	DLG1	1580 - 1880	300	135.01	76.0935	95.7324	64.886	75.4	0.987511	76.3536	75.4	0.963436	78.2616	75.4	0.971814	77.5869	75.4		1	Liljestrand
4	NAC1	950 - 1250	300	131.121	66.4555	88.0106	62.0501	69.32	1.05962	76.3536	80.9057	0.952773	78.2616	74.5655	1.00768	77.5869	78.1826		2	Systolic area
4	NAC2	3930 - 4230	300	139.481	67.9703	91.8071	66.3458	64.23	1.121	76.3536	85.5927	1.0538	78.2616	82.4722	1.11435	77.5869	86.4586		3	Windkessel
4	DLG2	520 - 820	300	140.784	75.6384	97.3538	59.4461	66.02	1.0102	76.3536	77.1321	1.14042	78.2616	89.2509	1.14187	77.5869	88.5938
4	REC	BP aberrations	0					68.86
7	DLG1	1290 - 1590	300	109.353	52.3375	71.3425	62.0013	72.26	0.972725	74.2862	72.26	1.00644	71.7974	72.26	0.929885	77.7085	72.26
7	NAC1	1320 - 1620	300	123.849	58.8652	80.5265	66.0826	67.84	1.04202	74.2862	77.4075	1.14962	71.7974	82.5395	1.03082	77.7085	80.1033
7	NAC2	4810 - 5110	300	111.065	57.4719	75.3361	69.151	68.82	0.931783	74.2862	69.2186	0.98994	71.7974	71.0751	0.850121	77.7085	66.0616
7	DLG2	900 - 1200	300	116.378	61.3556	79.6962	64.4776	67.47	0.959441	74.2862	71.2732	0.963012	71.7974	69.1417	0.953385	77.7085	74.0861
7	REC	300 - 600	300	115.659	60.6105	78.9601	62.6182	62.82	0.956483	74.2862	71.0534	0.967322	71.7974	69.4512	0.923958	77.7085	71.7994
8	DLG1	960 - 1260	300	115.23	60.7069	78.8812	56.0489	126.14	1.04072	121.205	126.14	1.05774	119.254	126.14	1.05108	120.01	126.14
8	NAC1	760 - 1060	300	140.306	72.6797	95.2216	60.5081	107.09	1.07565	121.205	130.373	1.05946	119.254	126.344	1.08964	120.01	130.768
8	NAC2	3440 - 3740	300	123.012	65.3407	84.5645	60.0146	121.17	1.03757	121.205	125.758	0.951671	119.254	113.49	0.929247	120.01	111.519
8	DLG2	700 - 1000	300	116.073	61.9873	80.016	53.5372	124.64	0.949277	121.205	115.057	1.02207	119.254	121.885	0.976455	120.01	117.184
8	REC	BP aberrations	0					110.04
11	DLG1	2060 - 2360	300	112.918	60.9008	78.2399	67.6225	110.48	0.96875	114.044	110.48	0.940159	117.512	110.48	0.949085	116.407	110.48
11	NAC1	850 - 1150	300	127.842	59.4007	82.2143	63.6179	79.3	1.09834	114.044	125.258	1.07315	117.512	126.108	1.08507	116.407	126.31
11	NAC2	4150 - 4450	300	112.004	57.3208	75.5486	59.0963	83.7	0.969092	114.044	110.519	0.973186	117.512	114.361	0.866957	116.407	100.92
11	DLG2	1060 - 1360	300	107.158	54.8259	72.2701	56.6327	90.51	1.1157	114.044	127.239	1.17259	117.512	137.793	1.16602	116.407	135.732
11	REC	270 - 570	300	121.894	62.409	82.2373	55.3326	88.26	1.00822	114.044	114.981	1.01213	117.512	118.937	1.00527	116.407	117.021
13	DLG1	1620 - 1920	300	129.237	69.2438	89.2417	88.0569	77.86	0.95385	81.6271	77.86	0.972236	80.0834	77.86	0.936232	83.1632	77.86
13	NAC1	790 - 1090	300	127.334	66.1664	86.5554	89.3173	66.87	1.07836	81.6271	88.0234	0.993301	80.0834	79.547	1.0157	83.1632	84.4688
13	NAC2	3740 - 4040	300	139.155	77.5662	98.0958	90.4245	72.21	0.969492	81.6271	79.1368	0.990037	80.0834	79.2856	1.0227	83.1632	85.051
13	DLG2	440 - 740	300	120.218	70.1292	86.8255	83.1306	71.75	0.960241	81.6271	78.3817	0.986355	80.0834	78.9907	0.975913	83.1632	81.16
13	REC	BP aberrations	0					76.53
16	DLG1	470 - 770	300	113.472	56.8729	75.7394	61.7724	134.94	1.20026	112.425	134.94	1.12451	119.999	134.94	1.22045	110.566	134.94
16	NAC1	830 - 1130	300	119.666	61.7091	81.0279	55.3811	106.97	1.05738	112.425	118.876	1.04304	119.999	125.165	1.07198	110.566	118.525
16	NAC2	3870 - 4170	300	116.519	62.3573	80.4112	56.499	104.15	1.0008	112.425	112.516	1.07066	119.999	128.479	1.0018	110.566	110.765
16	DLG2	690 - 990	300	127.18	67.0574	87.0982	48.6293	130.86	1.00934	112.425	113.476	1.03439	119.999	124.127	1.02761	110.566	113.619
16	REC	BP aberrations	0					128.42
20	DLG1	1620 - 1920	300	124.437	65.8732	85.3944	71.7508	96.39	0.988046	97.5562	96.39	1.01405	95.0542	96.39	0.990448	97.3196	96.39
20	NAC1	1440 - 1740	300	150.943	85.0044	106.984	69.1817	76.68	1.18002	97.5562	115.119	1.22528	95.0542	116.468	1.34667	97.3196	131.058
20	NAC2	BP fluctuations	0					95.05
20	DLG2	Technical problem	0					85.46
20	REC	500 - 800	300	132.9	75.7401	94.7935	62.4519	99.64	0.993932	97.5562	96.9643	1.05722	95.0542	100.493	1.03179	97.3196	100.413
21	DLG1	1540 - 1840	300	124.809	70.6196	88.6828	71.0161	101.68	1.03747	98.0072	101.68	1.04659	97.1538	101.68	1.00878	100.795	101.68
21	NAC1	1440 - 1740	300	143.476	74.677	97.61	67.7829	117.55	1.04736	98.0072	102.649	1.06218	97.1538	103.194	1.08736	100.795	109.601
21	NAC2	4400 - 4700	300	137.94	71.609	93.7194	60.0867	112.83	1.05134	98.0072	103.039	1.09282	97.1538	106.172	1.04836	100.795	105.67
21	DLG2	810 - 1110	300	131.354	74.607	93.5228	58.4778	99.8	0.955814	98.0072	93.6767	1.00349	97.1538	97.4926	0.925256	100.795	93.2613
21	REC	170 - 470	300	141.574	80.8439	101.087	58.2998	130.87	0.990824	98.0072	97.108	1.01436	97.1538	98.5486	0.993642	100.795	100.154
24	DLG1	1700 - 2000	300	92.3842	43.4545	59.7644	47.2471	72.58	0.949074	76.4745	72.58	1.01585	71.4476	72.58	0.955679	75.946	72.58
24	NAC1	1860 - 2160	300	105.757	52.83	70.4724	47.806	82.71	1.06022	76.4745	81.0796	1.14131	71.4476	81.5435	1.12756	75.946	85.6334
24	NAC2	BP fluctuations	0					76.78
24	DLG2	BP aberrations	0					89.85
24	REC	350 - 580	230	112.233	70.3007	84.2783	44.8117	80.66	1.06647	76.4745	81.558	1.16628	71.4476	83.3275	1.15386	75.946	87.6312
25	DLG1	1440 - 1740	300	115.612	62.6355	80.2944	54.4489	85.49	1.0067	84.9212	85.49	0.990901	86.275	85.49	1.003	85.234	85.49
25	NAC1	1390 - 1690	300	121.156	75.1901	90.5122	56.6329	79.64	0.975158	84.9212	82.8116	1.13721	86.275	98.1129	1.09928	85.234	93.6957
25	NAC2	4210 - 4510	300	111.207	71.1765	84.5199	63.5544	83.98	0.908535	84.9212	77.1539	0.989107	86.275	85.3352	0.957315	85.234	81.5957
25	DLG2	820 - 1120	300	122.9	70.3925	87.8952	55.2367	83.42	1.06575	84.9212	90.5051	1.04846	86.275	90.4561	1.09547	85.234	93.3713
25	REC	140 - 440	300	121.769	61.3466	81.4874	56.0461	94.13	0.990473	84.9212	84.1122	0.999269	86.275	86.2119	0.970806	85.234	82.7456
